# Supplementary material for: ﻿A new typical cavefish of the genus Triplophysa (Teleostei, Cypriniformes, Nemacheilidae) from the Jinsha River, Yunnan, China
Source: Zookeys. 2025 Sep 23;1253:73–92. doi: 10.3897/zookeys.1253.153155 (PMC12485481; doi:10.3897/zookeys.1253.153155)
Supplement: XML Treatment for Triplophysa baishuijiangensis [file zookeys.1253.153155-treatment1.xml]

<!DOCTYPE tp:taxon-treatment
  PUBLIC "-//TaxonX//DTD Taxonomic Treatment Publishing DTD v0 20100105//EN" "tax-treatment-NSO.dtd">
<tp:taxon-treatment xmlns:tp="http://www.plazi.org/taxpub"><tp:treatment-meta><kwd-group><label>Taxon classification</label><kwd>
                <named-content content-type="kingdom">Animalia</named-content>
              </kwd><kwd>
                <named-content content-type="order">Cypriniformes</named-content>
              </kwd><kwd>
                <named-content content-type="family">Nemacheilidae</named-content>
              </kwd></kwd-group><mixed-citation publication-type="journal"><person-group><name><surname>Shi</surname><given-names>Min</given-names></name><name><surname>Chen</surname><given-names>Yuan-Chao</given-names></name><name><surname>Che</surname><given-names>Xing-Jin</given-names></name><name><surname>Dao</surname><given-names>Wei</given-names></name><name><surname>Liu</surname><given-names>Wen-Ming</given-names></name><name><surname>Wang</surname><given-names>Deng-Shan</given-names></name><name><surname>Yang</surname><given-names>Jun-Xing</given-names></name><name><surname>Wang</surname><given-names>Xiao-Ai</given-names></name></person-group><article-title>﻿A new typical cavefish of the genus <italic><tp:taxon-name><tp:taxon-name-part taxon-name-part-type="genus" reg="Triplophysa">Triplophysa</tp:taxon-name-part></tp:taxon-name></italic> (<tp:taxon-name><tp:taxon-name-part taxon-name-part-type="subclass">Teleostei</tp:taxon-name-part></tp:taxon-name>, <tp:taxon-name><tp:taxon-name-part taxon-name-part-type="order">Cypriniformes</tp:taxon-name-part></tp:taxon-name>, <tp:taxon-name><tp:taxon-name-part taxon-name-part-type="family">Nemacheilidae</tp:taxon-name-part></tp:taxon-name>) from the Jinsha River, Yunnan, China</article-title><source>Zookeys</source><day>23</day><month>09</month><year>2025</year><volume>1253</volume><fpage>73</fpage><lpage>92</lpage><pub-id pub-id-type="doi">10.3897/zookeys.1253.153155</pub-id></mixed-citation></tp:treatment-meta><tp:nomenclature><label>﻿</label><tp:taxon-name><object-id xmlns:xlink="http://www.w3.org/1999/xlink" content-type="arpha" xlink:type="simple">9CBCB7B0-7F40-5A0C-AAE6-3606589F7F02</object-id>
              <tp:taxon-name-part taxon-name-part-type="genus" reg="Triplophysa">Triplophysa</tp:taxon-name-part>
              <tp:taxon-name-part taxon-name-part-type="species" reg="baishuijiangensis">baishuijiangensis</tp:taxon-name-part>
              <object-id xmlns:xlink="http://www.w3.org/1999/xlink" content-type="zoobank" xlink:type="simple">https://zoobank.org/8DE249E6-3B59-46D6-BB24-8ECA30E874E5</object-id>
            </tp:taxon-name><tp:taxon-authority>Shi, Chen, Yang &amp; X.-A. Wang</tp:taxon-authority><tp:taxon-status xmlns:xlink="http://www.w3.org/1999/xlink" xlink:type="simple">sp. nov.</tp:taxon-status><xref ref-type="fig" rid="F1">Figs 1</xref><xref ref-type="fig" rid="F2">, 2</xref><xref ref-type="fig" rid="F3">, 3</xref><xref ref-type="fig" rid="F4">, 4</xref><xref ref-type="fig" rid="F5">, 5</xref><xref ref-type="table" rid="T2">, Table 2</xref></tp:nomenclature><tp:treatment-sec sec-type="type material" id="SECID0EOZAG"><title>Type material.</title><p><bold><italic>Holotype</italic>.
              </bold> • KIZ2025000165 (Fig. <xref ref-type="fig" rid="F2">2</xref>), 75.64 mm total length, 61.5 mm standard length (<abbrev xmlns:xlink="http://www.w3.org/1999/xlink" xlink:title="standard length" id="ABBRID0E4ZAG" xlink:type="simple">SL</abbrev>), collected by Min Shi, Long Zhu, Yuan-Chao Chen, Jian-Fu Wei on May 17, 2023, at Xiaoganxi Village, Niujie town, Yiliang County, Yunnan Province, China, an outlet of a subterranean river belonging to the Baishui River system, Jingsha River drainage (<named-content xmlns:xlink="http://www.w3.org/1999/xlink" content-type="dwc:verbatimCoordinates" xlink:type="simple"><named-content content-type="geo-json" specific-use="{&#34;type&#34;:&#34;Point&#34;,&#34;coordinates&#34;:[104.473858,27.820936]}" id="NCID0EE1AG" xlink:type="simple">27.82093589°N, 104.47385841°E</named-content></named-content>; ca 628 m. a.s.l.; Fig. <xref ref-type="fig" rid="F5">5</xref>). <bold><italic>Paratypes</italic>.</bold> • KIZ2025000175, collected on March 11, 2023; KIZ2025000166–174 (9 specimens) collected on May 17. 31.7–64.7 mm <abbrev xmlns:xlink="http://www.w3.org/1999/xlink" xlink:title="standard length" id="ABBRID0ER1AG" xlink:type="simple">SL</abbrev>, other collection information same as holotype.</p><fig id="F2" position="float" orientation="portrait"><object-id xmlns:xlink="http://www.w3.org/1999/xlink" content-type="doi" xlink:type="simple">10.3897/zookeys.1253.153155.figure2</object-id><object-id xmlns:xlink="http://www.w3.org/1999/xlink" content-type="arpha" xlink:type="simple">5974E3D1-356C-572A-9D53-DF47C368F419</object-id><label>Figure 2.</label><caption><p>Morphological characteristics of holotype KIZ2025000165 of <italic><tp:taxon-name><tp:taxon-name-part taxon-name-part-type="genus" reg="Triplophysa">Triplophysa</tp:taxon-name-part> <tp:taxon-name-part taxon-name-part-type="species" reg="baishuijiangensis">baishuijiangensis</tp:taxon-name-part></tp:taxon-name></italic> sp. nov. A. Lateral view; B. Dorsal view; C. Ventral view; D. Lateral view of head; E. Dorsal view of head; F. Ventral view of head; G. Lateral and; H. Dorsal views of the X-ray graph.</p></caption><graphic xmlns:xlink="http://www.w3.org/1999/xlink" xlink:href="zookeys-1253-073_article-153155__-g002.jpg" position="float" orientation="portrait" xlink:type="simple" id="oo_1422143.jpg"><uri content-type="original_file" xlink:type="simple">https://binary.pensoft.net/fig/1422143</uri></graphic></fig></tp:treatment-sec><tp:treatment-sec sec-type="diagnosis" id="SECID0EN2AG"><title>Diagnosis.</title><p>The diagnostic characters for cave-dwelling species of <italic><tp:taxon-name><tp:taxon-name-part taxon-name-part-type="genus" reg="Triplophysa">Triplophysa</tp:taxon-name-part></tp:taxon-name></italic> are provided in Suppl. material <xref ref-type="supplementary-material" rid="S2">2</xref>. <italic><tp:taxon-name><tp:taxon-name-part taxon-name-part-type="genus" reg="Triplophysa">Triplophysa</tp:taxon-name-part> <tp:taxon-name-part taxon-name-part-type="species" reg="baishuijiangensis">baishuijiangensis</tp:taxon-name-part></tp:taxon-name></italic> sp. nov. is distinguished from its congeners by the following combination of characters:</p><list list-type="order"><list-item><p>Vestigial eyes (vs absent or normal in 
                                <italic><tp:taxon-name><tp:taxon-name-part taxon-name-part-type="genus" reg="Triplophysa">T.</tp:taxon-name-part> <tp:taxon-name-part taxon-name-part-type="species" reg="nanpanjiangensis">nanpanjiangensis</tp:taxon-name-part></tp:taxon-name></italic> Zhu &amp; Cao, 1988, 
                                <italic><tp:taxon-name><tp:taxon-name-part taxon-name-part-type="genus" reg="Triplophysa">T.</tp:taxon-name-part> <tp:taxon-name-part taxon-name-part-type="species" reg="huapingensis">huapingensis</tp:taxon-name-part></tp:taxon-name></italic>, 
                                <italic><tp:taxon-name><tp:taxon-name-part taxon-name-part-type="genus" reg="Triplophysa">T.</tp:taxon-name-part> <tp:taxon-name-part taxon-name-part-type="species" reg="sanduensis">sanduensis</tp:taxon-name-part></tp:taxon-name></italic> Chen &amp; Peng, 2019, 
                                <italic><tp:taxon-name><tp:taxon-name-part taxon-name-part-type="genus" reg="Triplophysa">T.</tp:taxon-name-part> <tp:taxon-name-part taxon-name-part-type="species" reg="rongduensis">rongduensis</tp:taxon-name-part></tp:taxon-name></italic> Mao, Zhao, Yu, Xiao &amp; Zhou, 2023, 
                                <italic><tp:taxon-name><tp:taxon-name-part taxon-name-part-type="genus" reg="Triplophysa">T.</tp:taxon-name-part> <tp:taxon-name-part taxon-name-part-type="species" reg="panzhouensis">panzhouensis</tp:taxon-name-part></tp:taxon-name></italic> Yu, Luo, Lan, Xiao &amp; Zhou, 2023, 
                                <italic><tp:taxon-name><tp:taxon-name-part taxon-name-part-type="genus" reg="Triplophysa">T.</tp:taxon-name-part> <tp:taxon-name-part taxon-name-part-type="species" reg="anlongensis">anlongensis</tp:taxon-name-part></tp:taxon-name></italic>, 
                                <italic><tp:taxon-name><tp:taxon-name-part taxon-name-part-type="genus" reg="Triplophysa">T.</tp:taxon-name-part> <tp:taxon-name-part taxon-name-part-type="species" reg="baotianensis">baotianensis</tp:taxon-name-part></tp:taxon-name></italic> Li, Liu &amp; Li, 2018, 
                                <italic><tp:taxon-name><tp:taxon-name-part taxon-name-part-type="genus" reg="Triplophysa">T.</tp:taxon-name-part> <tp:taxon-name-part taxon-name-part-type="species" reg="xiangshuiqingensis">xiangshuiqingensis</tp:taxon-name-part></tp:taxon-name></italic> Li, 2004, 
                                <italic><tp:taxon-name><tp:taxon-name-part taxon-name-part-type="genus" reg="Triplophysa">T.</tp:taxon-name-part> <tp:taxon-name-part taxon-name-part-type="species" reg="zhenfengensis">zhenfengensis</tp:taxon-name-part></tp:taxon-name></italic> Wang &amp; Li, 2001, 
                                <italic><tp:taxon-name><tp:taxon-name-part taxon-name-part-type="genus" reg="Triplophysa">T.</tp:taxon-name-part> <tp:taxon-name-part taxon-name-part-type="species" reg="nandanensis">nandanensis</tp:taxon-name-part></tp:taxon-name></italic>, 
                                <italic><tp:taxon-name><tp:taxon-name-part taxon-name-part-type="genus" reg="Triplophysa">T.</tp:taxon-name-part> <tp:taxon-name-part taxon-name-part-type="species" reg="tianxingensis">tianxingensis</tp:taxon-name-part></tp:taxon-name></italic> Yang, Li &amp; Chen, 2016, 
                                <italic><tp:taxon-name><tp:taxon-name-part taxon-name-part-type="genus" reg="Triplophysa">T.</tp:taxon-name-part> <tp:taxon-name-part taxon-name-part-type="species" reg="guizhouensis">guizhouensis</tp:taxon-name-part></tp:taxon-name></italic>, 
                                <italic><tp:taxon-name><tp:taxon-name-part taxon-name-part-type="genus" reg="Triplophysa">T.</tp:taxon-name-part> <tp:taxon-name-part taxon-name-part-type="species" reg="nasobarbatula">nasobarbatula</tp:taxon-name-part></tp:taxon-name></italic> Wang &amp; Li, 2001, 
                                <italic><tp:taxon-name><tp:taxon-name-part taxon-name-part-type="genus" reg="Triplophysa">T.</tp:taxon-name-part> <tp:taxon-name-part taxon-name-part-type="species" reg="longliensis">longliensis</tp:taxon-name-part></tp:taxon-name></italic>, 
                                <italic><tp:taxon-name><tp:taxon-name-part taxon-name-part-type="genus" reg="Triplophysa">T.</tp:taxon-name-part> <tp:taxon-name-part taxon-name-part-type="species" reg="fengshanensis">fengshanensis</tp:taxon-name-part></tp:taxon-name></italic>, 
                                <italic><tp:taxon-name><tp:taxon-name-part taxon-name-part-type="genus" reg="Triplophysa">T.</tp:taxon-name-part> <tp:taxon-name-part taxon-name-part-type="species" reg="posterodorsalus">posterodorsalus</tp:taxon-name-part></tp:taxon-name></italic> (Li, Ran &amp; Chen, 2006), 
                                <italic><tp:taxon-name><tp:taxon-name-part taxon-name-part-type="genus" reg="Triplophysa">T.</tp:taxon-name-part> <tp:taxon-name-part taxon-name-part-type="species" reg="qini">qini</tp:taxon-name-part></tp:taxon-name></italic>, 
                                <italic><tp:taxon-name><tp:taxon-name-part taxon-name-part-type="genus" reg="Triplophysa">T.</tp:taxon-name-part> <tp:taxon-name-part taxon-name-part-type="species" reg="qiubeiensis">qiubeiensis</tp:taxon-name-part></tp:taxon-name></italic> Li &amp; Yang, 2008, 
                                <italic><tp:taxon-name><tp:taxon-name-part taxon-name-part-type="genus" reg="Triplophysa">T.</tp:taxon-name-part> <tp:taxon-name-part taxon-name-part-type="species" reg="shilinensis">shilinensis</tp:taxon-name-part></tp:taxon-name></italic>, 
                                <italic><tp:taxon-name><tp:taxon-name-part taxon-name-part-type="genus" reg="Triplophysa">T.</tp:taxon-name-part> <tp:taxon-name-part taxon-name-part-type="species" reg="xuanweiensis">xuanweiensis</tp:taxon-name-part></tp:taxon-name></italic>, 
                                <italic><tp:taxon-name><tp:taxon-name-part taxon-name-part-type="genus" reg="Triplophysa">T.</tp:taxon-name-part> <tp:taxon-name-part taxon-name-part-type="species" reg="erythraea">erythraea</tp:taxon-name-part></tp:taxon-name></italic>, 
                                <italic><tp:taxon-name><tp:taxon-name-part taxon-name-part-type="genus" reg="Triplophysa">T.</tp:taxon-name-part> <tp:taxon-name-part taxon-name-part-type="species" reg="anshuiensis">anshuiensis</tp:taxon-name-part></tp:taxon-name></italic>, 
                                <italic><tp:taxon-name><tp:taxon-name-part taxon-name-part-type="genus" reg="Triplophysa">T.</tp:taxon-name-part> <tp:taxon-name-part taxon-name-part-type="species" reg="xiangxiensis">xiangxiensis</tp:taxon-name-part></tp:taxon-name></italic>, 
                                <italic><tp:taxon-name><tp:taxon-name-part taxon-name-part-type="genus" reg="Triplophysa">T.</tp:taxon-name-part> <tp:taxon-name-part taxon-name-part-type="species" reg="gejiuensis">gejiuensis</tp:taxon-name-part></tp:taxon-name></italic>, 
                                <italic><tp:taxon-name><tp:taxon-name-part taxon-name-part-type="genus" reg="Triplophysa">T.</tp:taxon-name-part> <tp:taxon-name-part taxon-name-part-type="species" reg="flavicorpus">flavicorpus</tp:taxon-name-part></tp:taxon-name></italic> Yang, Chen &amp; Lan, 2004, 
                                <italic><tp:taxon-name><tp:taxon-name-part taxon-name-part-type="genus" reg="Triplophysa">T.</tp:taxon-name-part> <tp:taxon-name-part taxon-name-part-type="species" reg="yunnanensis">yunnanensis</tp:taxon-name-part></tp:taxon-name></italic> Yang, 1990, and other epigean congeners);
                            </p></list-item><list-item><p>Skin pigment absent (vs reduced or covers the whole body in 
                                <italic><tp:taxon-name><tp:taxon-name-part taxon-name-part-type="genus" reg="Triplophysa">T.</tp:taxon-name-part> <tp:taxon-name-part taxon-name-part-type="species" reg="luochengensis">luochengensis</tp:taxon-name-part></tp:taxon-name></italic>, 
                                <italic><tp:taxon-name><tp:taxon-name-part taxon-name-part-type="genus" reg="Triplophysa">T.</tp:taxon-name-part> <tp:taxon-name-part taxon-name-part-type="species" reg="qingzhenensis">qingzhenensis</tp:taxon-name-part></tp:taxon-name></italic>, 
                                <italic><tp:taxon-name><tp:taxon-name-part taxon-name-part-type="genus" reg="Triplophysa">T.</tp:taxon-name-part> <tp:taxon-name-part taxon-name-part-type="species" reg="macrocephala">macrocephala</tp:taxon-name-part></tp:taxon-name></italic>, 
                                <italic><tp:taxon-name><tp:taxon-name-part taxon-name-part-type="genus" reg="Triplophysa">T.</tp:taxon-name-part> <tp:taxon-name-part taxon-name-part-type="species" reg="wudangensis">wudangensis</tp:taxon-name-part></tp:taxon-name></italic>, 
                                <italic><tp:taxon-name><tp:taxon-name-part taxon-name-part-type="genus" reg="Triplophysa">T.</tp:taxon-name-part> <tp:taxon-name-part taxon-name-part-type="species" reg="longipectoralis">longipectoralis</tp:taxon-name-part></tp:taxon-name></italic>, 
                                <italic><tp:taxon-name><tp:taxon-name-part taxon-name-part-type="genus" reg="Triplophysa">T.</tp:taxon-name-part> <tp:taxon-name-part taxon-name-part-type="species" reg="xichouensis">xichouensis</tp:taxon-name-part></tp:taxon-name></italic>, 
                                <italic><tp:taxon-name><tp:taxon-name-part taxon-name-part-type="genus" reg="Triplophysa">T.</tp:taxon-name-part> <tp:taxon-name-part taxon-name-part-type="species" reg="ziyunensis">ziyunensis</tp:taxon-name-part></tp:taxon-name></italic> Wu, Luo, Xiao &amp; Zhou, 2024, 
                                <italic><tp:taxon-name><tp:taxon-name-part taxon-name-part-type="genus" reg="Triplophysa">T.</tp:taxon-name-part> <tp:taxon-name-part taxon-name-part-type="species" reg="yaluwang">yaluwang</tp:taxon-name-part></tp:taxon-name></italic> Lan, Liu, Zhou &amp; Zhou, 2024, and 
                                <italic><tp:taxon-name><tp:taxon-name-part taxon-name-part-type="genus" reg="Triplophysa">T.</tp:taxon-name-part> <tp:taxon-name-part taxon-name-part-type="species" reg="wenshanensis">wenshanensis</tp:taxon-name-part></tp:taxon-name></italic> Jiang, Cao, Song, Yi &amp; Yang, 2025);
                            </p></list-item><list-item><p>Tip of pelvic fin reaching anus (vs not reaching anus in 
                                <italic><tp:taxon-name><tp:taxon-name-part taxon-name-part-type="genus" reg="Triplophysa">T.</tp:taxon-name-part> <tp:taxon-name-part taxon-name-part-type="species" reg="tianlinensis">tianlinensis</tp:taxon-name-part></tp:taxon-name></italic>, 
                                <italic><tp:taxon-name><tp:taxon-name-part taxon-name-part-type="genus" reg="Triplophysa">T.</tp:taxon-name-part> <tp:taxon-name-part taxon-name-part-type="species" reg="aluensis">aluensis</tp:taxon-name-part></tp:taxon-name></italic> Li &amp; Zhu, 2000, and 
                                <italic><tp:taxon-name><tp:taxon-name-part taxon-name-part-type="genus" reg="Triplophysa">T.</tp:taxon-name-part> <tp:taxon-name-part taxon-name-part-type="species" reg="tianeensis">tianeensis</tp:taxon-name-part></tp:taxon-name></italic>);
                            </p></list-item><list-item><p>Lateral line complete (vs incomplete in 
                                <italic><tp:taxon-name><tp:taxon-name-part taxon-name-part-type="genus" reg="Triplophysa">T.</tp:taxon-name-part> <tp:taxon-name-part taxon-name-part-type="species" reg="langpingensis">langpingensis</tp:taxon-name-part></tp:taxon-name></italic> Yang, 2013);
                            </p></list-item><list-item><p>Posterior chamber of air bladder developed (vs reduced in 
                                <italic><tp:taxon-name><tp:taxon-name-part taxon-name-part-type="genus" reg="Triplophysa">T.</tp:taxon-name-part> <tp:taxon-name-part taxon-name-part-type="species" reg="yangi">yangi</tp:taxon-name-part></tp:taxon-name></italic> Jiang, Cao, Song, Yi &amp; Yang, 2025);
                            </p></list-item><list-item><p>Dorsal fin iii, 7 (vs iv, 9 in 
                                <italic><tp:taxon-name><tp:taxon-name-part taxon-name-part-type="genus" reg="Triplophysa">T.</tp:taxon-name-part> <tp:taxon-name-part taxon-name-part-type="species" reg="cehengensis">cehengensis</tp:taxon-name-part></tp:taxon-name></italic> Luo, Mao, Zhao, Xiao &amp; Zhou, 2023, and iii, 9 in 
                                <italic><tp:taxon-name><tp:taxon-name-part taxon-name-part-type="genus" reg="Triplophysa">T.</tp:taxon-name-part> <tp:taxon-name-part taxon-name-part-type="species" reg="rosa">rosa</tp:taxon-name-part></tp:taxon-name></italic>).
                            </p></list-item></list></tp:treatment-sec><tp:treatment-sec sec-type="description" id="SECID0EFLBG"><title>Description.</title><p>Detailed morphometric data of <italic><tp:taxon-name><tp:taxon-name-part taxon-name-part-type="genus" reg="Triplophysa">Triplophysa</tp:taxon-name-part> <tp:taxon-name-part taxon-name-part-type="species" reg="baishuijiangensis">baishuijiangensis</tp:taxon-name-part></tp:taxon-name></italic> sp. nov. specimens are summarized in Table <xref ref-type="table" rid="T2">2</xref> and Suppl. material <xref ref-type="supplementary-material" rid="S4">4</xref>. Dorsal fin iii, 7; pectoral fin i, 9–10; pelvic fin i, 6; anal fin ii, 5; 15–16 branched rays in the caudal fin; vertebrae: 4+34.</p><table-wrap id="T2" position="float" orientation="portrait"><label>Table 2.</label><caption><p>Morphometric characters data of <italic><tp:taxon-name><tp:taxon-name-part taxon-name-part-type="genus" reg="Triplophysa">Triplophysa</tp:taxon-name-part> <tp:taxon-name-part taxon-name-part-type="species" reg="baishuijiangensis">baishuijiangensis</tp:taxon-name-part></tp:taxon-name></italic> sp. nov.</p></caption><table id="TID0ESSBI" rules="all"><tbody><tr><th rowspan="2" colspan="1">Characters</th><th rowspan="1" colspan="1">Holotype</th><th rowspan="1" colspan="4">Holotype + Paratypes (2025000165-175)</th></tr><tr><th rowspan="1" colspan="1"><named-content xmlns:xlink="http://www.w3.org/1999/xlink" content-type="dwc:institutional_code" xlink:title="Kunming Institute of Zoology, Chinese Academy of Sciences" xlink:href="http://grbio.org/institution/kunming-institute-zoology-chinese-academy-sciences" xlink:type="simple">KIZ</named-content> 2025000165</th><th rowspan="1" colspan="1">Min</th><th rowspan="1" colspan="1">Max</th><th rowspan="1" colspan="1">Mean</th><th rowspan="1" colspan="1">SD</th></tr><tr><td rowspan="1" colspan="1">Standard length(<abbrev xmlns:xlink="http://www.w3.org/1999/xlink" xlink:title="standard length" id="ABBRID0E1NBG" xlink:type="simple">SL</abbrev>)/mm</td><td rowspan="1" colspan="1">61,5</td><td rowspan="1" colspan="1">31,7</td><td rowspan="1" colspan="1">64,7</td><td rowspan="1" colspan="1">49,0</td><td rowspan="1" colspan="1"/></tr><tr><td rowspan="1" colspan="1">Head length(HL)/mm</td><td rowspan="1" colspan="1">15,2</td><td rowspan="1" colspan="1">7,9</td><td rowspan="1" colspan="1">16,1</td><td rowspan="1" colspan="1">12,5</td><td rowspan="1" colspan="1"/></tr><tr><td rowspan="1" colspan="6">
                      <bold>Percent of <abbrev xmlns:xlink="http://www.w3.org/1999/xlink" xlink:title="standard length" id="ABBRID0EHPBG" xlink:type="simple">SL</abbrev> (%)</bold>
                    </td></tr><tr><td rowspan="1" colspan="1">Body depth</td><td rowspan="1" colspan="1">14,5</td><td rowspan="1" colspan="1">10,9</td><td rowspan="1" colspan="1">15,9</td><td rowspan="1" colspan="1">13,5</td><td rowspan="1" colspan="1">1,5</td></tr><tr><td rowspan="1" colspan="1">Body width</td><td rowspan="1" colspan="1">11,7</td><td rowspan="1" colspan="1">7,9</td><td rowspan="1" colspan="1">12,6</td><td rowspan="1" colspan="1">10,1</td><td rowspan="1" colspan="1">1,7</td></tr><tr><td rowspan="1" colspan="1">Length of caudal peduncle</td><td rowspan="1" colspan="1">17,4</td><td rowspan="1" colspan="1">15,1</td><td rowspan="1" colspan="1">18,7</td><td rowspan="1" colspan="1">16,8</td><td rowspan="1" colspan="1">1,3</td></tr><tr><td rowspan="1" colspan="1">Caudal peduncle depth</td><td rowspan="1" colspan="1">7,6</td><td rowspan="1" colspan="1">5,6</td><td rowspan="1" colspan="1">8,3</td><td rowspan="1" colspan="1">7,1</td><td rowspan="1" colspan="1">0,8</td></tr><tr><td rowspan="1" colspan="1">Predorsal length</td><td rowspan="1" colspan="1">55,7</td><td rowspan="1" colspan="1">52,6</td><td rowspan="1" colspan="1">57,2</td><td rowspan="1" colspan="1">55,2</td><td rowspan="1" colspan="1">1,3</td></tr><tr><td rowspan="1" colspan="1">Prepectoral length</td><td rowspan="1" colspan="1">25,0</td><td rowspan="1" colspan="1">25,0</td><td rowspan="1" colspan="1">28,5</td><td rowspan="1" colspan="1">26,8</td><td rowspan="1" colspan="1">1,3</td></tr><tr><td rowspan="1" colspan="1">Prepelvic length</td><td rowspan="1" colspan="1">56,4</td><td rowspan="1" colspan="1">54,6</td><td rowspan="1" colspan="1">59,3</td><td rowspan="1" colspan="1">56,8</td><td rowspan="1" colspan="1">1,3</td></tr><tr><td rowspan="1" colspan="1">Preanal length</td><td rowspan="1" colspan="1">76,7</td><td rowspan="1" colspan="1">73,3</td><td rowspan="1" colspan="1">79,1</td><td rowspan="1" colspan="1">76,9</td><td rowspan="1" colspan="1">1,8</td></tr><tr><td rowspan="1" colspan="1">Dorsal fin base length</td><td rowspan="1" colspan="1">12,3</td><td rowspan="1" colspan="1">10,5</td><td rowspan="1" colspan="1">14,0</td><td rowspan="1" colspan="1">12,4</td><td rowspan="1" colspan="1">0,9</td></tr><tr><td rowspan="1" colspan="1">Dorsal fin length</td><td rowspan="1" colspan="1">21,4</td><td rowspan="1" colspan="1">19,4</td><td rowspan="1" colspan="1">22,8</td><td rowspan="1" colspan="1">20,8</td><td rowspan="1" colspan="1">1,2</td></tr><tr><td rowspan="1" colspan="1">Pectoral fin base length</td><td rowspan="1" colspan="1">5,9</td><td rowspan="1" colspan="1">3,8</td><td rowspan="1" colspan="1">5,9</td><td rowspan="1" colspan="1">4,6</td><td rowspan="1" colspan="1">0,7</td></tr><tr><td rowspan="1" colspan="1">Pectoral fin length</td><td rowspan="1" colspan="1">22,1</td><td rowspan="1" colspan="1">20,2</td><td rowspan="1" colspan="1">23,8</td><td rowspan="1" colspan="1">21,8</td><td rowspan="1" colspan="1">1,0</td></tr><tr><td rowspan="1" colspan="1">Pelvic fin base length</td><td rowspan="1" colspan="1">4,8</td><td rowspan="1" colspan="1">3,0</td><td rowspan="1" colspan="1">4,8</td><td rowspan="1" colspan="1">3,6</td><td rowspan="1" colspan="1">0,5</td></tr><tr><td rowspan="1" colspan="1">Pelvic fin length</td><td rowspan="1" colspan="1">16,0</td><td rowspan="1" colspan="1">14,1</td><td rowspan="1" colspan="1">17,0</td><td rowspan="1" colspan="1">15,6</td><td rowspan="1" colspan="1">1,0</td></tr><tr><td rowspan="1" colspan="1">Anal fin base length</td><td rowspan="1" colspan="1">7,3</td><td rowspan="1" colspan="1">7,3</td><td rowspan="1" colspan="1">9,8</td><td rowspan="1" colspan="1">8,5</td><td rowspan="1" colspan="1">0,7</td></tr><tr><td rowspan="1" colspan="1">Anal fin length</td><td rowspan="1" colspan="1">16,8</td><td rowspan="1" colspan="1">14,0</td><td rowspan="1" colspan="1">19,0</td><td rowspan="1" colspan="1">16,8</td><td rowspan="1" colspan="1">1,3</td></tr><tr><td rowspan="1" colspan="1">Caudal fin Length</td><td rowspan="1" colspan="1">21,9</td><td rowspan="1" colspan="1">20,7</td><td rowspan="1" colspan="1">26,2</td><td rowspan="1" colspan="1">22,6</td><td rowspan="1" colspan="1">1,6</td></tr><tr><td rowspan="1" colspan="1">Δ (upper - lower caudal fin lobe length)</td><td rowspan="1" colspan="1">2,7</td><td rowspan="1" colspan="1">1,0</td><td rowspan="1" colspan="1">3,2</td><td rowspan="1" colspan="1">2,2</td><td rowspan="1" colspan="1">0,7</td></tr><tr><td rowspan="1" colspan="1">pectoral–pelvic distance</td><td rowspan="1" colspan="1">19,2</td><td rowspan="1" colspan="1">23,4</td><td rowspan="1" colspan="1">33,3</td><td rowspan="1" colspan="1">29,9</td><td rowspan="1" colspan="1">3,7</td></tr><tr><td rowspan="1" colspan="1">pelvic–anal distance</td><td rowspan="1" colspan="1">13,5</td><td rowspan="1" colspan="1">13,6</td><td rowspan="1" colspan="1">20,0</td><td rowspan="1" colspan="1">17,1</td><td rowspan="1" colspan="1">2,1</td></tr><tr><td rowspan="1" colspan="1">vent–anal fin origin distance</td><td rowspan="1" colspan="1">2,6</td><td rowspan="1" colspan="1">2,6</td><td rowspan="1" colspan="1">6,7</td><td rowspan="1" colspan="1">4,6</td><td rowspan="1" colspan="1">1,3</td></tr><tr><td rowspan="1" colspan="1">HL</td><td rowspan="1" colspan="1">24,7</td><td rowspan="1" colspan="1">24,7</td><td rowspan="1" colspan="1">27,0</td><td rowspan="1" colspan="1">25,5</td><td rowspan="1" colspan="1">0,8</td></tr><tr><td rowspan="1" colspan="6">
                      <bold>Percent of HL (%)</bold>
                    </td></tr><tr><td rowspan="1" colspan="1">Head depth at nape</td><td rowspan="1" colspan="1">50,1</td><td rowspan="1" colspan="1">41,0</td><td rowspan="1" colspan="1">50,3</td><td rowspan="1" colspan="1">45,7</td><td rowspan="1" colspan="1">3,3</td></tr><tr><td rowspan="1" colspan="1">Snout length</td><td rowspan="1" colspan="1">49,7</td><td rowspan="1" colspan="1">43,2</td><td rowspan="1" colspan="1">52,9</td><td rowspan="1" colspan="1">47,8</td><td rowspan="1" colspan="1">2,8</td></tr><tr><td rowspan="1" colspan="1">Eye diameter</td><td rowspan="1" colspan="1">6,1</td><td rowspan="1" colspan="1">2,9</td><td rowspan="1" colspan="1">6,1</td><td rowspan="1" colspan="1">4,8</td><td rowspan="1" colspan="1">1,2</td></tr><tr><td rowspan="1" colspan="1">Interorbital width</td><td rowspan="1" colspan="1">35,3</td><td rowspan="1" colspan="1">25,2</td><td rowspan="1" colspan="1">38,6</td><td rowspan="1" colspan="1">30,3</td><td rowspan="1" colspan="1">4,6</td></tr><tr><td rowspan="1" colspan="1">Preanterior nostril length</td><td rowspan="1" colspan="1">29,3</td><td rowspan="1" colspan="1">20,8</td><td rowspan="1" colspan="1">29,7</td><td rowspan="1" colspan="1">24,6</td><td rowspan="1" colspan="1">3,3</td></tr><tr><td rowspan="1" colspan="1">Distance between posterior nares</td><td rowspan="1" colspan="1">32,1</td><td rowspan="1" colspan="1">21,9</td><td rowspan="1" colspan="1">32,1</td><td rowspan="1" colspan="1">27,5</td><td rowspan="1" colspan="1">3,6</td></tr><tr><td rowspan="1" colspan="1">Upper jaw length</td><td rowspan="1" colspan="1">22,2</td><td rowspan="1" colspan="1">18,0</td><td rowspan="1" colspan="1">25,1</td><td rowspan="1" colspan="1">22,0</td><td rowspan="1" colspan="1">2,2</td></tr><tr><td rowspan="1" colspan="1">Lower jaw length</td><td rowspan="1" colspan="1">20,2</td><td rowspan="1" colspan="1">15,4</td><td rowspan="1" colspan="1">20,2</td><td rowspan="1" colspan="1">17,8</td><td rowspan="1" colspan="1">1,8</td></tr><tr><td rowspan="1" colspan="1">Mouth slit wide</td><td rowspan="1" colspan="1">26,6</td><td rowspan="1" colspan="1">23,5</td><td rowspan="1" colspan="1">30,5</td><td rowspan="1" colspan="1">26,5</td><td rowspan="1" colspan="1">2,3</td></tr><tr><td rowspan="1" colspan="1">Outer rostral barbel length</td><td rowspan="1" colspan="1">36,4</td><td rowspan="1" colspan="1">27,6</td><td rowspan="1" colspan="1">42,7</td><td rowspan="1" colspan="1">35,0</td><td rowspan="1" colspan="1">4,9</td></tr><tr><td rowspan="1" colspan="1">Internal rostral barbel length</td><td rowspan="1" colspan="1">23,3</td><td rowspan="1" colspan="1">19,2</td><td rowspan="1" colspan="1">25,0</td><td rowspan="1" colspan="1">22,1</td><td rowspan="1" colspan="1">2,1</td></tr><tr><td rowspan="1" colspan="1">Maxillary barbel length</td><td rowspan="1" colspan="1">34,9</td><td rowspan="1" colspan="1">25,3</td><td rowspan="1" colspan="1">35,0</td><td rowspan="1" colspan="1">30,7</td><td rowspan="1" colspan="1">3,3</td></tr></tbody></table></table-wrap><p>Body elongated, anteriorly cylindrical, posteriorly compressed laterally behind dorsal-fin origin. Maximum body depth at tip of adpressed pectoral fins (corresponding to the swollen position of posterior swim bladder chamber). Snout slightly pointed. Eyes vestigial, reduced to black pigment spots.</p><p>Three pairs of barbels: outer rostral barbel longest, extending beyond posterior nostril; maxillary barbel shorter, extending past the eye spot; inner rostral barbel shortest, extending to the corner of mouth. Mouth inferior, arched, lower lip folded with medial V-shaped notch. Anterior and posterior nostrils closely connected, anterior nostril enclosed within a nasal valve that extends into a barbel-like tip, posterior nostril larger and without nasal valve.</p><p>Posterior edge of dorsal fin straight, distance from dorsal fin base to snout tip greater than to caudal fin base, dorsal fin starts before pelvic fins. Pectoral fins developed, arc-shaped, tips reaching or exceeding midpoint between dorsal and pectoral fin bases. Pelvic fins arc-shaped, slightly behind dorsal fin, extending to anus. Posterior edge of anal fin straight, separated from anus by a short distance. Caudal fin shallowly concave, upper lobe slightly longer than lower. Faint adipose crests on both dorsal and ventral sides of caudal peduncle, dorsal crest larger than ventral.</p><p>Two chambers of swim bladder, anterior chambers dumbbell-shaped and encased in bony capsule, posterior chamber developed, oval, and free within the abdominal cavity (Fig. <xref ref-type="fig" rid="F2">2G, H</xref>). Gill rakers not developed, nine gill rakers on first gill arch. Intestine short, length 52.0% of <abbrev xmlns:xlink="http://www.w3.org/1999/xlink" xlink:title="standard length" id="ABBRID0EDEAI" xlink:type="simple">SL</abbrev>, bends downward behind the stomach and gradually narrows, stomach is U-shaped and enlarged.</p></tp:treatment-sec><tp:treatment-sec sec-type="Coloration" id="SECID0EHEAI"><title>Coloration.</title><p>Entire body lacks pigment and scaleless, lateral line complete. Live specimens semi-transparent, flesh-colored, internal organs vaguely visible ventrally. Fin rays white, fin membranes transparent (Fig. <xref ref-type="fig" rid="F4">4B</xref>). After fixation, body turns white, abdomen pale yellow. Eye spot color intensity varies, with some nearly invisible.</p></tp:treatment-sec><tp:treatment-sec sec-type="Sexual dimorphism" id="SECID0EREAI"><title>Sexual dimorphism.</title><p>All examined specimens lack thickened pads and furcella on the head and pectoral fins. However, males and females show significant differences in head shape. Male heads narrow sharply at the eye position, then taper gradually, resembling a “bell shape” with a blunt snout. Female heads taper gradually, resembling a “triangle” with a pointed snout (Fig. <xref ref-type="fig" rid="F3">3A, B</xref>). Consistent with the sexual dimorphism characteristics of <italic><tp:taxon-name><tp:taxon-name-part taxon-name-part-type="genus" reg="Triplophysa">T.</tp:taxon-name-part> <tp:taxon-name-part taxon-name-part-type="species" reg="daqiaoensis">daqiaoensis</tp:taxon-name-part></tp:taxon-name></italic>, described by <xref ref-type="bibr" rid="B15">Hou et al. (2010)</xref>.</p><fig id="F3" position="float" orientation="portrait"><object-id xmlns:xlink="http://www.w3.org/1999/xlink" content-type="doi" xlink:type="simple">10.3897/zookeys.1253.153155.figure3</object-id><object-id xmlns:xlink="http://www.w3.org/1999/xlink" content-type="arpha" xlink:type="simple">011381DF-73A9-552F-ABE1-96462CC6B8DF</object-id><label>Figure 3.</label><caption><p>Sexual dimorphism of <italic><tp:taxon-name><tp:taxon-name-part taxon-name-part-type="genus" reg="Triplophysa">Triplophysa</tp:taxon-name-part> <tp:taxon-name-part taxon-name-part-type="species" reg="baishuijiangensis">baishuijiangensis</tp:taxon-name-part></tp:taxon-name></italic> sp. nov. A. Female; B. Male.</p></caption><graphic xmlns:xlink="http://www.w3.org/1999/xlink" xlink:href="zookeys-1253-073_article-153155__-g003.jpg" position="float" orientation="portrait" xlink:type="simple" id="oo_1422144.jpg"><uri content-type="original_file" xlink:type="simple">https://binary.pensoft.net/fig/1422144</uri></graphic></fig></tp:treatment-sec><tp:treatment-sec sec-type="distribution" id="SECID0ECGAI"><title>Distribution and habitat.</title><p>So far, the new species has only been found at the outlet of an underground river in Xiaoganxi Village, Yiliang County, Zhaotong City, Yunnan Province. Water of outlet is clear year-round (Fig. <xref ref-type="fig" rid="F4">4A</xref>). The new species is active and feeds near the outlet, rarely far from the outlet, responding to light but is insensitive to vibrations, and moves slowly and is easy to capture.</p><fig id="F4" position="float" orientation="portrait"><object-id xmlns:xlink="http://www.w3.org/1999/xlink" content-type="doi" xlink:type="simple">10.3897/zookeys.1253.153155.figure4</object-id><object-id xmlns:xlink="http://www.w3.org/1999/xlink" content-type="arpha" xlink:type="simple">09A1AA18-F5BF-5D2E-B1AB-C79AE45FB64A</object-id><label>Figure 4.</label><caption><p>A. Habitat; B. Live photo of <italic><tp:taxon-name><tp:taxon-name-part taxon-name-part-type="genus" reg="Triplophysa">Triplophysa</tp:taxon-name-part> <tp:taxon-name-part taxon-name-part-type="species" reg="baishuijiangensis">baishuijiangensis</tp:taxon-name-part></tp:taxon-name></italic> sp. nov. Red circles indicate the subterranean river outlet.</p></caption><graphic xmlns:xlink="http://www.w3.org/1999/xlink" xlink:href="zookeys-1253-073_article-153155__-g004.jpg" position="float" orientation="portrait" xlink:type="simple" id="oo_1422145.jpg"><uri content-type="original_file" xlink:type="simple">https://binary.pensoft.net/fig/1422145</uri></graphic></fig></tp:treatment-sec><tp:treatment-sec sec-type="etymology" id="SECID0EEHAI"><title>Etymology.</title><p>The specific epithet <italic><tp:taxon-name><tp:taxon-name-part taxon-name-part-type="genus" reg="Triplophysa"/><tp:taxon-name-part taxon-name-part-type="species" reg="baishuijiangensis">baishuijiangensis</tp:taxon-name-part></tp:taxon-name></italic> is in reference to the type locality of the new species: the core area of Baishuijiang National Aquatic Germplasm Resources Reserve for Endemic Fish. We propose the common English name “Baishuijiang high-plateau loach” and the Chinese name “Bái Shuǐ Jiāng Gāo Yuán Qiū (白水江高原鳅)”.</p></tp:treatment-sec><tp:treatment-sec><!--Section generated to contain objects referenced in tp:taxon-treatment.--><fig id="F1" position="float" orientation="portrait"><object-id xmlns:xlink="http://www.w3.org/1999/xlink" content-type="doi" xlink:type="simple">10.3897/zookeys.1253.153155.figure1</object-id><object-id xmlns:xlink="http://www.w3.org/1999/xlink" content-type="arpha" xlink:type="simple">3BE85A6E-F88A-543F-B3B7-D277016D0C58</object-id><label>Figure 1.</label><caption><p>Phylogenetic tree based on 43 Cyt <italic>b</italic> sequences, Bayesian posterior probabilities (BPP) from <abbrev xmlns:xlink="http://www.w3.org/1999/xlink" xlink:title="Bayesian Inference" id="ABBRID0ETUAG" xlink:type="simple">BI</abbrev> analysis, and ultrafast bootstrap supports (UBP) from <abbrev xmlns:xlink="http://www.w3.org/1999/xlink" xlink:title="Maximum Likelihood" id="ABBRID0EXUAG" xlink:type="simple">ML</abbrev> analysis are shown at nodes.</p></caption><graphic xmlns:xlink="http://www.w3.org/1999/xlink" xlink:href="zookeys-1253-073_article-153155__-g001.jpg" position="float" orientation="portrait" xlink:type="simple" id="oo_1422142.jpg"><uri content-type="original_file" xlink:type="simple">https://binary.pensoft.net/fig/1422142</uri></graphic></fig><fig id="F5" position="float" orientation="portrait"><object-id xmlns:xlink="http://www.w3.org/1999/xlink" content-type="doi" xlink:type="simple">10.3897/zookeys.1253.153155.figure5</object-id><object-id xmlns:xlink="http://www.w3.org/1999/xlink" content-type="arpha" xlink:type="simple">E09C724F-A9F1-54AB-8E9E-86EAE2E634F1</object-id><label>Figure 5.</label><caption><p>Distribution map of 43 cave-dwelling <italic><tp:taxon-name><tp:taxon-name-part taxon-name-part-type="genus" reg="Triplophysa">Triplophysa</tp:taxon-name-part></tp:taxon-name></italic> species. Symbols denote species distribution: triangle (Yangtze River), circle (Pearl River), square (Red River). Colors represent phylogenetic clades: red (Clade I), black (Clade II), grey (lack of Cyt b data).</p></caption><graphic xmlns:xlink="http://www.w3.org/1999/xlink" xlink:href="zookeys-1253-073_article-153155__-g005.jpg" position="float" orientation="portrait" xlink:type="simple" id="oo_1422146.jpg"><uri content-type="original_file" xlink:type="simple">https://binary.pensoft.net/fig/1422146</uri></graphic></fig><supplementary-material xmlns:xlink="http://www.w3.org/1999/xlink" id="S2" position="float" orientation="portrait" xlink:type="simple"><object-id content-type="arpha" xlink:type="simple">9D248607-84D1-5333-AE38-407EC2ECFF7A</object-id><label>Supplementary material 2</label><caption><p>Morphological comparison table of cave-dwelling <italic><tp:taxon-name><tp:taxon-name-part taxon-name-part-type="genus" reg="Triplophysa">Triplophysa</tp:taxon-name-part></tp:taxon-name></italic></p></caption><statement content-type="dataType"><label>Data type</label><p>xlsx</p></statement><media xlink:href="zookeys-1253-073_article-153155__-s002.xlsx" mimetype="application" mime-subtype="vnd.openxmlformats-officedocument.spreadsheetml.sheet" position="float" orientation="portrait" xlink:type="simple" id="oo_1422149.xlsx"><uri content-type="original_file" xlink:type="simple">https://binary.pensoft.net/file/1422149</uri></media><permissions><license xlink:type="simple"><license-p>This dataset is made available under the Open Database License (http://opendatacommons.org/licenses/odbl/1.0/). The Open Database License (ODbL) is a license agreement intended to allow users to freely share, modify, and use this Dataset while maintaining this same freedom for others, provided that the original source and author(s) are credited.</license-p></license></permissions><attrib specific-use="authors">Min Shi</attrib></supplementary-material><supplementary-material xmlns:xlink="http://www.w3.org/1999/xlink" id="S4" position="float" orientation="portrait" xlink:type="simple"><object-id content-type="arpha" xlink:type="simple">642621AD-AD3B-5447-A228-A4263FAB4C3C</object-id><label>Supplementary material 4</label><caption><p>Supplementary material <xref ref-type="supplementary-material" rid="S4">4</xref>-original measurement data of <italic><tp:taxon-name><tp:taxon-name-part taxon-name-part-type="genus" reg="Triplophysa">Triplophysa</tp:taxon-name-part> <tp:taxon-name-part taxon-name-part-type="species" reg="baishuijiangensis">baishuijiangensis</tp:taxon-name-part></tp:taxon-name></italic> sp. nov.</p></caption><statement content-type="dataType"><label>Data type</label><p>xlsx</p></statement><media xlink:href="zookeys-1253-073_article-153155__-s004.xlsx" mimetype="application" mime-subtype="vnd.openxmlformats-officedocument.spreadsheetml.sheet" position="float" orientation="portrait" xlink:type="simple" id="oo_1422150.xlsx"><uri content-type="original_file" xlink:type="simple">https://binary.pensoft.net/file/1422150</uri></media><permissions><license xlink:type="simple"><license-p>This dataset is made available under the Open Database License (http://opendatacommons.org/licenses/odbl/1.0/). The Open Database License (ODbL) is a license agreement intended to allow users to freely share, modify, and use this Dataset while maintaining this same freedom for others, provided that the original source and author(s) are credited.</license-p></license></permissions><attrib specific-use="authors">Min Shi</attrib></supplementary-material></tp:treatment-sec><ref-list><ref id="B15"><mixed-citation xmlns:xlink="http://www.w3.org/1999/xlink" xlink:type="simple"><person-group><name name-style="western"><surname>Hou</surname><given-names>FX</given-names></name><name name-style="western"><surname>He</surname><given-names>CL</given-names></name><name name-style="western"><surname>Zhang</surname><given-names>XF</given-names></name><name name-style="western"><surname>Song</surname><given-names>ZB</given-names></name></person-group> (<year>2010</year>) <article-title>Secondary sexual characteristics in males of <italic><tp:taxon-name><tp:taxon-name-part taxon-name-part-type="genus">Triplophysa</tp:taxon-name-part></tp:taxon-name></italic> fish.</article-title><source>Zoological Systematics</source><volume>35</volume>(<issue>1</issue>): <fpage>101</fpage>–<lpage>107</lpage>. [In Chinese]</mixed-citation></ref></ref-list></tp:taxon-treatment>
