# Supplementary material for: ﻿A new typical cavefish of the genus Triplophysa (Teleostei, Cypriniformes, Nemacheilidae) from the Jinsha River, Yunnan, China
Source: Zookeys. 2025 Sep 23;1253:73–92. doi: 10.3897/zookeys.1253.153155 (PMC12485481; doi:10.3897/zookeys.1253.153155)
Supplement: Supplementary material 1 — Species distribution table [file zookeys-1253-073_article-153155__-s001.xlsx]

## Sheet: Sheet1
ID	Species	Province	County/City	Basin	Tributary	Collection Habitat	Latitude	Longitude	Reference
1	T. baishuijiangensis sp. nov.	Yunnan	Yiliang	Yangtze River	Hengjiang River	outlet of subterranean river	27.8209	104.474	This study
2	T. qingzhenensis	Guizhou	Qingzhen	Yangtze River	Wujiang River	entrance of subterranean river	26.7833	106.267	Liu et al. 2022
3	T. wudangensis	Guizhou	Wudang	Yangtze River	Wujiang River	outlet of subterranean river	26.6583	106.767	Liu et al. 2022
4	T. rosa	Chongqing	Wulong	Yangtze River	Wujiang River	cave	29.2279	107.921	Chen and Yang 2005
5	T. qini	Chongqing	Wulong	Yangtze River	Wujiang River	cave	29.5849	108.002	Deng et al. 2022
6	T. xiangxiensis	Hunan	Longshan	Yangtze River	Yuanjiang River	cave	29.2077	109.305	Yang et al. 1986
7	T. erythraea	Hunan	Huayuan	Yangtze River	Yuanjiang River	cave	28.2736	109.483	Huang et al. 2019
8	T. xuanweiensis	Yunnan	Xuanwei	Pearl River	Beipanjiang River	cave	26.5456	104.134	Lu et al. 2022
9	T. zhenfengensis	Guizhou	Zhenfeng	Pearl River	Beipanjiang River	ditch and Pond connected to subterranean river	25.4488	105.5	Wang and Li 2001
10	T. panzhouensis	Guizhou	Panzhou	Pearl River	Beipanjiang River	cave	25.6576	104.404	luo et al. 2023
11	T. baotianensis	Guizhou	Baotian	Pearl River	Nanpangjiang River	cave	25.4048	104.745	Li et al. 2018
12	T. nanpanjiangensis	Yunnan	Zhanyi	Pearl River	Nanpangjiang River	outlet of subterranean river	25.6634	103.959	Zhu and Cao 1988
13	T. qiubeiensis	Yunnan	Qiubei	Pearl River	Nanpangjiang River	cave	24.0391	103.855	Li et al. 2008
14	T. aluensis	Yunnan	Luxi	Pearl River	Nanpangjiang River	subterranean river	24.5607	103.75	Li and Zhu 2000
15	T. shilinensis	Yunnan	Shilin	Pearl River	Nanpangjiang River	cave	24.7833	103.367	Chen et al. 1992
16	T. tianxingensis	Yunnan	Tianxing	Pearl River	Nanpangjiang River	pond connected to subterranean river	23.9394	104.22	Yang et al. 2016
17	T. xiangshuiqingensis	Yunnan	Shilin	Pearl River	Nanpangjiang River	subterranean river	24.9927	103.392	Li 2004
18	T. cehengensis	Guizhou	CeHeng	Pearl River		cave	25.0411	105.725	luo et al. 2023
19	T. rongduensis	Guizhou	CeHeng	Pearl River		cave	25.0455	105.685	luo et al. 2023
20	T. anlongensis	Guizhou	Anlong	Pearl River		cave	25.071	105.591	luo et al. 2023
21	T. nasobarbatula	Guizhou	Libo	Pearl River	Liujiang River	ditch and pond connected to subterranean river	25.1734	107.818	Wang and Li 2001
22	T. longipectoralis	Guizhou	Huanjiang	Pearl River	Liujiang River	cave	25.3965	108.258	Zheng et al. 2009
23	T. sanduensis	Guizhou	Sandu	Pearl River	Liujiang River	outlet of subterranean river	25.8294	107.844	Chen and Peng 2019
24	T. macrocephala	Guangxi	Nandan	Pearl River	Liujiang River	cave	25.1708	107.731	Yang et al. 2012
25	T. posterodarsalus	Guangxi	Nandan	Pearl River	Liujiang River	cave	25.0172	107.478	Ran et al. 2006
26	T. fengshanensis	Guangxi	Fengshan	Pearl River	Hongshui River	cave	24.8	107	Lan et al. 2013
27	T. tianeensis	Guangxi	Tiane	Pearl River	Hongshui River	cave	24.9667	107.033	Chen et al. 2004
28	T. nandanensis	Guangxi	Nandan	Pearl River	Hongshui River	outlet of subterranean river	25.3853	107.353	Lan et al. 1995
29	T. huapingensis	Guangxi	Leye	Pearl River	Hongshui River	stream	24.8558	106.38	Zheng et al. 2012
30	T. langpingensis	Guangxi	Tianlin	Pearl River	Hongshui River	cave	24.6	106.3	Lan et al. 2013
31	T. anshuiensis	Guangxi	Lingyun	Pearl River	Hongshui River	cave	24.3632	106.741	Wu et al. 2018a
32	T. tianlinensis	Guangxi	Tianlin	Pearl River	Hongshui River	cave	24.6143	106.277	Li et al. 2017b
33	T. luochengensis	Guangxi	Luocheng	Pearl River	Hongshui River	cave	24.7804	108.737	Li et al. 2017a
34	T. guizhouensis	Guizhou	Huishui	Pearl River	Hongshui River	subterranean river	26.0982	106.823	Wu et al. 2018b
35	T. longliensis	Guizhou	Longli	Pearl River	Hongshui River	outlet of subterranean river	26.2483	106.883	Ren et al. 2012
36	T. xichouensis	Yunnan	Xichou	Red River		outlet of subterranean river	23.4319	104.669	Liu et al. 2017
37	T. ziyunensis	Guizhou	Ziyun	Pearl River		cave	25.9685	106.137	Lan et al. 2024
38	T. yaluwang	Guizhou	Ziyun	Pearl River	Hongshui River	cave	25.8991	106.079	Lan et al. 2024
39	T. yangi	Yunnan	Shizong	Pearl River	Nanpangjiang River	cave	24.6281	104.294	Cao et al. 2025
40	T. yunnanensis	Yunnan	Yiliang	Pearl River	Nanpangjiang River				Chu and Chen 1990
41	T. flavicorpus	Yunnan	Duan	Pearl River	Hongshui River				Yang et al. 2004
42	T. wenshanensis	Yunnan	Wenshan	Pearl River	Panlong River	cave	23.5514	103.844	Cao et al. 2025
43	T. gejiuensis	Yunnan	Gejiu	Red River		cave	23.218	103.144	Chu and Chen 1979
