# Supplementary material for: ﻿A new typical cavefish of the genus Triplophysa (Teleostei, Cypriniformes, Nemacheilidae) from the Jinsha River, Yunnan, China
Source: Zookeys. 2025 Sep 23;1253:73–92. doi: 10.3897/zookeys.1253.153155 (PMC12485481; doi:10.3897/zookeys.1253.153155)
Supplement: Supplementary material 2 — Morphological comparison table of cave-dwelling Triplophysa [file zookeys-1253-073_article-153155__-s002.xlsx]

## Sheet: Sheet1
Species	Eyes	Skin pigmentation	Tip of pelvic fin reaching anus	Lateral line	Posterior chamber of air bladder	Dorsal fin origin	Sexual dimorphism	Vertebrae	Dorsal fin rays	Anal fin rays	Pectoral fin rays	Pelvic fin rays	Caudal fin rays	Gill rakers	Anterior nostril barbel–like	Scales	Reference
T. aluensis	Vestigial	Absent	No	Complete	Reduced	Anterior to the pelvic fin origin	–	–	iii, 7	iii, 5	i, 9	i, 6	13	–	Yes	Absent	Li and Zhu 2000
T. anlongensis	Normal	Whole body	No	Complete	Degenerated	Anterior to the pelvic fin origin	Absent	4 + 37	iii, 8	iii, 5	i, 11	ii, 8	16	9	Yes	Absent	luo et al. 2023
T. anshuiensis	Absent	Absent	Yes	Complete	Developed	Anterior to the pelvic fin origin	Absent	–	iv, 7	ii, 6	i, 10	i, 6	14	8	Yes	Absent	This study
T. baishuijiangensis sp. nov.	Vestigial	Absent	Yes	Complete	Developed	Anterior to the pelvic fin origin	Present	4+34	iii, 7	ii, 5	i, 9-10	i, 6	15–16	9	Yes	Absent	This study
T. baotianensis	Normal	Whole body	No	Complete	Reduced	Anterior to the pelvic fin origin	–	–	iii, 6–7	ii, 5	i, 9	ii, 6–7	11–13	–	Yes	Absent	Li et al. 2018
T. cehengensis	Vestigial	Absent	Yes	Complete	Developed	Anterior to the pelvic fin origin	Absent	4 + 35	iv, 9	iii, 5	i, 10	ii, 8	16	9	Yes	Absent	luo et al. 2023
T. erythraea	Absent	Absent	Yes	Complete	Developed	Anterior to the pelvic fin origin	Absent	–	ii, 8	i, 6	ii, 10	i, 5	17	11	No	Absent	Huang et al. 2019
T. fengshanensis	Absent	Absent	No	Complete	–	Anterior to the pelvic fin origin	–	–	ii, 8	ii, 6	i, 8–10	i, 6–7	16	–	Yes	Absent	Lan et al. 2013
T. flavicorpus	Normal	Whole body	Yes	Complete	Reduced	Opposite to pelvic fin origin	–	4 + 34	iii, 10	iii, 6–7	i, 11	i, 6–7	16	–	Yes	Present	Yang et al. 2004
T. gejiuensis	Absent	Absent	Yes	Complete	Developed	Anterior to the pelvic fin origin	–	–	iii, 7	ii, 5	i, 10	i, 5	14	–	Yes	Absent	This study
T. guizhouensis	Normal	Whole body	No	Complete	Developed	Anterior to the pelvic fin origin	Absent	–	iii, 8	iii, 6	i, 9	i, 6	14–15	8–10	Yes	Present	This study
T. huapingensis	Normal	Whole body	No	Complete	Reduced	Anterior to the pelvic fin origin	Present	–	iii, 8	iii, 5	i, 9	ii, 6	15-16	8	No	Present	This study
T. langpingensis	Vestigial	Absent	Yes	Incomplete	–	Anterior to the pelvic fin origin	–	–	iii, 7–8	iii, 5–6	i, 10–11	ii, 6	14	–	Yes	Absent	Lan et al. 2013
T. longipectoralis	Vestigial	Whole body	Yes	Complete	Reduced	Anterior to the pelvic fin origin	Present	4 + 35	iii, 8	iii, 5	i, 9	i, 6–7	14	13	Yes	Present	This study
T. longliensis	Normal	Whole body	Yes	Complete	Developed	Anterior to the pelvic fin origin	Present	4 + 38	iii, 8	iii, 5	i, 9-10	i, 6	16	11–12	Yes	Absent	This study
T. luochengensis	Vestigial	Reduced	No	Complete	Reduced	Anterior to the pelvic fin origin	Present	4 + 33–34	iii, 8	ii, 6	i, 10	i, 6	16	10	Yes	Present	This study
T. macrocephala	Vestigial	Reduced	Yes	Complete	Reduced	Anterior to the pelvic fin origin	Present	–	iii, 8	iii, 5	i, 9–10	i, 6	15–16	9	Yes	Absent	This study
T. nandanensis	Normal	Whole body	No	Complete	Reduced	Opposite to pelvic fin origin	Absent	4 + 36	iv, 8	iv, 5	i, 9	i, 6	14	8	Yes	Absent	This study
T. nanpanjiangensis	Normal	Whole body	No	Complete	Reduced	Anterior to the pelvic fin origin	Present	4 + 38	iii, 7–8	ii, 5	i, 9–10	i, 6	16	9–10	Yes	Absent	Zhu and Cao 1988
T. nasobarbatula	Normal	Whole body	Yes	Complete	Reduced	Anterior to the pelvic fin origin	–	4 + 36	iii, 8	iii, 5	i, 9	i, 6	15	9	Yes	Present	Wang and Li 2001
T. panzhouensis	Normal	Whole body	No	Complete	Reduced	Anterior to the pelvic fin origin	Absent	4 + 35	iv, 7–8	iii, 5	i, 11	ii, 7	16	9	Yes	Absent	luo et al. 2023
T. posterodarsalus	Absent	Absent	No	Complete	–	Anterior to the pelvic fin origin	–	–	iii, 6	ii, 4	i, 13	i, 5	15	–	Yes	Absent	Ran et al. 2006
T. qingzhenensis	Vestigial	Reduced	No	Complete	Reduced	Anterior to the pelvic fin origin	Absent	4 + 36	iii, 7–8	iii, 5	i, 8–9	i, 5	14	6	Yes	Absent	Liu et al. 2022
T. qini	Absent	Absent	Yes	Complete	–	Anterior to the pelvic fin origin	Present	4 + 34–35	ii, 8	ii, 5	i, 10	i, 6	14–16	–	No	Absent	Deng et al. 2022
T. qiubeiensis	Absent	Absent	Yes	Complete	Reduced	Anterior to the pelvic fin origin	–	4 + 35	iii, 7	iii, 5	i, 7–9	ii, 5	14–15	9	No	Absent	Li et al. 2008
T. rongduensis	Normal	Whole body	No	Complete	Reduced	Anterior to the pelvic fin origin	Absent	4 + 39	iv, 9	iii, 5	i, 10	ii, 7	16	8	Yes	Absent	luo et al. 2023
T. rosa	Vestigial	Absent	Yes	Complete	–	Anterior to the pelvic fin origin	Absent	–	iii, 9	iii, 6	i, 12	i, 7	14	–	Yes	Absent	Chen and Yang 2005
T. sanduensis	Normal	Whole body	No	Complete	Reduced	Anterior to the pelvic fin origin	Present	4 + 37	ii, 8–9	i, 5	i, 8–9	i, 5	17–18	13	Yes	Present	Chen and Peng 2019
T. shilinensis	Absent	Absent	Yes	Complete	Reduced	Anterior to the pelvic fin origin	Present	–	iii, 7	iii, 5	i, 8–9	i, 6	14	–	Yes	Absent	This study
T. tianeensis	Vestigial	Absent	No	Complete	Reduced	Opposite to pelvic fin origin	Present	4 + 35	iii, 7	iii, 6	i, 9	i, 6	16	10	Yes	Absent	This study
T. tianlinensis	Vestigial	Absent	No	Complete	Reduced	Anterior to the pelvic fin origin	Present	–	iv, 9	iii, 6	i, 9	i, 6	15	–	Yes	Absent	This study
T. tianxingensis	Normal	Whole body	No	Complete	Developed	Anterior to the pelvic fin origin	Absent	4 + 38	iii, 8	ii, 5	i, 9	i, 5	16	12–13	No	Absent	Yang et al. 2016
T. wenshanensis	Vestigial	Reduced	No	Complete	–	Anterior to the pelvic fin origin	Absent	4 + 38–39	8–10	5–8	–	–	17–19	–	Yes	Absent	Cao et al. 2025
T. wudangensis	Vestigial	Whole body	No	Complete	Reduced	Anterior to the pelvic fin origin	Absent	4 + 34	iii, 7	iii, 5	i, 8	i, 5	14	7	Yes	Absent	Liu et al. 2022
T. xiangshuiqingensis	Normal	Whole body	No	Complete	Reduced	Anterior to the pelvic fin origin	–	–	iii, 6	iii, 5	i, 9	i, 6	14	–	Yes	Absent	Li 2004
T. xiangxiensis	Absent	Absent	Yes	Complete	Developed	Anterior to the pelvic fin origin	–	–	iii, 8	iii, 6	i, 11	i, 6	16	–	Yes	Absent	Yang et al. 1986
T. xichouensis	Vestigial	Whole body	Yes	Complete	Developed	Anterior to the pelvic fin origin	Absent	4 + 36	iii, 8	ii, 6	i, 10	i, 5	16	–	Yes	Absent	This study
T. xuanweiensis	Absent	Absent	Yes	Complete	Developed	Anterior to the pelvic fin origin	–	–	iii, 7–8	iii, 5	i, 10–12	i, 7–8	17–18	–	No	Absent	Lu et al. 2022
T. yaluwang	Vestigial	Whole body	Yes	Complete	Reduced	Anterior to the pelvic fin origin	Absent	4 + 36	iii, 7	iii, 5	i, 9	i, 5–6	14	9	Yes	Absent	Lan et al. 2024
T. yangi	Vestigial	Absent	Yes	Complete	Reduced	Opposite to pelvic fin origin	Absent	4 + 34–35	7–9	5–7	–	–	15-18	–	Yes	Absent	Cao et al. 2025
T. yunnanensis	Normal	Whole body	No	Complete	Reduced	Opposite to pelvic fin origin	Present	–	iii, 7	iii, 5	i, 9–10	i, 7	15–16	–	Yes	Present	Chu et al. 1990
T. zhenfengensis	Normal	Whole body	No	Complete	Reduced	Anterior to the pelvic fin origin	–	4 + 36	iii, 7	iii, 5	i, 9	ii, 5–7	14–15	7 –12	Yes	Present	Wang and Li 2001
T. ziyunensis	Vestigial	Whole body	Yes	Complete	Reduced	Anterior to the pelvic fin origin	Absent	4 + 35	iii, 8	iii, 5	i, 10	i, 6	16	10	Yes	Absent	Lan et al. 2024

## Sheet: Sheet3
Species	Eyes	Skin pigmentation	Tip of pelvic fin reaching anus	Lateral line	Posterior chamber of air bladder	Dorsal fin origin	Sexual dimorphism	Vertebrae	Dorsal fin rays	Anal fin rays	Pectoral fin rays	Pelvic fin rays	Caudal fin rays	Gill rakers	Anterior nostril barbel–like	Scales	Reference
T. fengshanensis	Absent	Absent	No	Complete	–	Anterior to the pelvic fin origin	–	–	ii, 8	ii, 6	i, 8–10	i, 6–7	16	–	Yes	Absent	Lan et al. 2013
T. posterodarsalus	Absent	Absent	No	Complete	–	Anterior to the pelvic fin origin	–	–	iii, 6	ii, 4	i, 13	i, 5	15	–	Yes	Absent	Ran et al. 2006
T. anshuiensis	Absent	Absent	Yes	Complete	Developed	Anterior to the pelvic fin origin	Absent	–	iv, 7	ii, 6	i, 10	i, 6	14	8	Yes	Absent	This study
T. erythraea	Absent	Absent	Yes	Complete	Developed	Anterior to the pelvic fin origin	Absent	–	ii, 8	i, 6	ii, 10	i, 5	17	11	No	Absent	Huang et al. 2019
T. gejiuensis	Absent	Absent	Yes	Complete	Developed	Anterior to the pelvic fin origin	–	–	iii, 7	ii, 5	i, 10	i, 5	14	–	Yes	Absent	This study
T. qini	Absent	Absent	Yes	Complete	–	Anterior to the pelvic fin origin	Present	4 + 34–35	ii, 8	ii, 5	i, 10	i, 6	14–16	–	No	Absent	Deng et al. 2022
T. qiubeiensis	Absent	Absent	Yes	Complete	Reduced	Anterior to the pelvic fin origin	–	4 + 35	iii, 7	iii, 5	i, 7–9	ii, 5	14–15	9	No	Absent	Li et al. 2008
T. shilinensis	Absent	Absent	Yes	Complete	Reduced	Anterior to the pelvic fin origin	Present	–	iii, 7	iii, 5	i, 8–9	i, 6	14	–	Yes	Absent	This study
T. xiangxiensis	Absent	Absent	Yes	Complete	Developed	Anterior to the pelvic fin origin	–	–	iii, 8	iii, 6	i, 11	i, 6	16	–	Yes	Absent	Yang et al. 1986
T. xuanweiensis	Absent	Absent	Yes	Complete	Developed	Anterior to the pelvic fin origin	–	–	iii, 7–8	iii, 5	i, 10–12	i, 7–8	17–18	–	No	Absent	Lu et al. 2022
T. anlongensis	Normal	Whole body	No	Complete	Degenerated	Anterior to the pelvic fin origin	Absent	4 + 37	iii, 8	iii, 5	i, 11	ii, 8	16	9	Yes	Absent	luo et al. 2023
T. baotianensis	Normal	Whole body	No	Complete	Reduced	Anterior to the pelvic fin origin	–	–	iii, 6–7	ii, 5	i, 9	ii, 6–7	11–13	–	Yes	Absent	Li et al. 2018
T. guizhouensis	Normal	Whole body	No	Complete	Developed	Anterior to the pelvic fin origin	Absent	–	iii, 8	iii, 6	i, 9	i, 6	14–15	8–10	Yes	Present	This study
T. huapingensis	Normal	Whole body	No	Complete	Reduced	Anterior to the pelvic fin origin	Present	–	iii, 8	iii, 5	i, 9	ii, 6	15-16	8	No	Present	This study
T. nandanensis	Normal	Whole body	No	Complete	Reduced	Opposite to pelvic fin origin	Absent	4 + 36	iv, 8	iv, 5	i, 9	i, 6	14	8	Yes	Absent	This study
T. nanpanjiangensis	Normal	Whole body	No	Complete	Reduced	Anterior to the pelvic fin origin	Present	4 + 38	iii, 7–8	ii, 5	i, 9–10	i, 6	16	9–10	Yes	Absent	Zhu and Cao 1988
T. panzhouensis	Normal	Whole body	No	Complete	Reduced	Anterior to the pelvic fin origin	Absent	4 + 35	iv, 7–8	iii, 5	i, 11	ii, 7	16	9	Yes	Absent	luo et al. 2023
T. rongduensis	Normal	Whole body	No	Complete	Reduced	Anterior to the pelvic fin origin	Absent	4 + 39	iv, 9	iii, 5	i, 10	ii, 7	16	8	Yes	Absent	luo et al. 2023
T. sanduensis	Normal	Whole body	No	Complete	Reduced	Anterior to the pelvic fin origin	Present	4 + 37	ii, 8–9	i, 5	i, 8–9	i, 5	17–18	13	Yes	Present	Chen and Peng 2019
T. tianxingensis	Normal	Whole body	No	Complete	Developed	Anterior to the pelvic fin origin	Absent	4 + 38	iii, 8	ii, 5	i, 9	i, 5	16	12–13	No	Absent	Yang et al. 2016
T. xiangshuiqingensis	Normal	Whole body	No	Complete	Reduced	Anterior to the pelvic fin origin	–	–	iii, 6	iii, 5	i, 9	i, 6	14	–	Yes	Absent	Li 2004
T. yunnanensis	Normal	Whole body	No	Complete	Reduced	Opposite to pelvic fin origin	Present	–	iii, 7	iii, 5	i, 9–10	i, 7	15–16	–	Yes	Present	Chu et al. 1990
T. zhenfengensis	Normal	Whole body	No	Complete	Reduced	Anterior to the pelvic fin origin	–	4 + 36	iii, 7	iii, 5	i, 9	ii, 5–7	14–15	7 –12	Yes	Present	Wang and Li 2001
T. flavicorpus	Normal	Whole body	Yes	Complete	Reduced	Opposite to pelvic fin origin	–	4 + 34	iii, 10	iii, 6–7	i, 11	i, 6–7	16	–	Yes	Present	Yang et al. 2004
T. longliensis	Normal	Whole body	Yes	Complete	Developed	Anterior to the pelvic fin origin	Present	4 + 38	iii, 8	iii, 5	i, 9-10	i, 6	16	11–12	Yes	Absent	This study
T. nasobarbatula	Normal	Whole body	Yes	Complete	Reduced	Anterior to the pelvic fin origin	–	4 + 36	iii, 8	iii, 5	i, 9	i, 6	15	9	Yes	Present	Wang and Li 2001
T. aluensis	Vestigial	Absent	No	Complete	Reduced	Anterior to the pelvic fin origin	–	–	iii, 7	iii, 5	i, 9	i, 6	13	–	Yes	Absent	Li and Zhu 2000
T. tianeensis	Vestigial	Absent	No	Complete	Reduced	Opposite to pelvic fin origin	Present	4 + 35	iii, 7	iii, 6	i, 9	i, 6	16	10	Yes	Absent	This study
T. tianlinensis	Vestigial	Absent	No	Complete	Reduced	Anterior to the pelvic fin origin	Present	–	iv, 9	iii, 6	i, 9	i, 6	15	–	Yes	Absent	This study
T. baishuijiangensis sp. nov.	Vestigial	Absent	Yes	Complete	Developed	Anterior to the pelvic fin origin	Present	4+34	iii, 7	ii, 5	i, 9-10	i, 6	15–16	9	Yes	Absent	This study
T. cehengensis	Vestigial	Absent	Yes	Complete	Developed	Anterior to the pelvic fin origin	Absent	4 + 35	iv, 9	iii, 5	i, 10	ii, 8	16	9	Yes	Absent	luo et al. 2023
T. langpingensis	Vestigial	Absent	Yes	Incomplete	–	Anterior to the pelvic fin origin	–	–	iii, 7–8	iii, 5–6	i, 10–11	ii, 6	14	–	Yes	Absent	Lan et al. 2013
T. rosa	Vestigial	Absent	Yes	Complete	–	Anterior to the pelvic fin origin	Absent	–	iii, 9	iii, 6	i, 12	i, 7	14	–	Yes	Absent	Chen and Yang 2005
T. yangi	Vestigial	Absent	Yes	Complete	Reduced	Opposite to pelvic fin origin	Absent	4 + 34–35	7–9	5–7	–	–	15-18	–	Yes	Absent	Cao et al. 2025
T. luochengensis	Vestigial	Reduced	No	Complete	Reduced	Anterior to the pelvic fin origin	Present	4 + 33–34	iii, 8	ii, 6	i, 10	i, 6	16	10	Yes	Present	This study
T. qingzhenensis	Vestigial	Reduced	No	Complete	Reduced	Anterior to the pelvic fin origin	Absent	4 + 36	iii, 7–8	iii, 5	i, 8–9	i, 5	14	6	Yes	Absent	Liu et al. 2022
T. wenshanensis	Vestigial	Reduced	No	Complete	–	Anterior to the pelvic fin origin	Absent	4 + 38–39	8–10	5–8	–	–	17–19	–	Yes	Absent	Cao et al. 2025
T. macrocephala	Vestigial	Reduced	Yes	Complete	Reduced	Anterior to the pelvic fin origin	Present	–	iii, 8	iii, 5	i, 9–10	i, 6	15–16	9	Yes	Absent	This study
T. wudangensis	Vestigial	Whole body	No	Complete	Reduced	Anterior to the pelvic fin origin	Absent	4 + 34	iii, 7	iii, 5	i, 8	i, 5	14	7	Yes	Absent	Liu et al. 2022
T. longipectoralis	Vestigial	Whole body	Yes	Complete	Reduced	Anterior to the pelvic fin origin	Present	4 + 35	iii, 8	iii, 5	i, 9	i, 6–7	14	13	Yes	Present	This study
T. xichouensis	Vestigial	Whole body	Yes	Complete	Developed	Anterior to the pelvic fin origin	Absent	4 + 36	iii, 8	ii, 6	i, 10	i, 5	16	–	Yes	Absent	This study
T. yaluwang	Vestigial	Whole body	Yes	Complete	Reduced	Anterior to the pelvic fin origin	Absent	4 + 36	iii, 7	iii, 5	i, 9	i, 5–6	14	9	Yes	Absent	Lan et al. 2024
T. ziyunensis	Vestigial	Whole body	Yes	Complete	Reduced	Anterior to the pelvic fin origin	Absent	4 + 35	iii, 8	iii, 5	i, 10	i, 6	16	10	Yes	Absent	Lan et al. 2024
