# Supplementary material for: ﻿A new typical cavefish of the genus Triplophysa (Teleostei, Cypriniformes, Nemacheilidae) from the Jinsha River, Yunnan, China
Source: Zookeys. 2025 Sep 23;1253:73–92. doi: 10.3897/zookeys.1253.153155 (PMC12485481; doi:10.3897/zookeys.1253.153155)
Supplement: Supplementary material 3 — Cyt b Genetic K2p distance of 43 sequences [file zookeys-1253-073_article-153155__-s003.xls]

## Sheet: MatrixOutput
	Triplophysa yaluwang	Triplophysa rongduensis	Triplophysa panzhouensis	Triplophysa ziyunensis	Triplophysa cehengensis	Triplophysa baishuijiangensis1	Triplophysa baishuijiangensis2	Triplophysa baishuijiangensis3	Claea dabryi3	Claea dabryi1	Claea dabryi2	Homatula laxiclathra	Homatula tigris	Triplophysa stoliczkai	Triplophysa robusta	Triplophysa pappenheimi	Triplophysa orientalis	Triplophysa anlongensis	Triplophysa yangi	Triplophysa wenshanensis	Triplophysa guizhouensis	Triplophysa xuanweiensis	Triplophysa xiangxiensis	Triplophysa rosa	Triplophysa nasobarbatula	Triplophysa longliensis	Triplophysa sanduensis	Triplophysa nandanensis	Triplophysa tianeensis	Triplophysa baotianensis	Triplophysa zhenfengensis	Triplophysa nanpanjiangensis	Triplophysa huapingensis	Triplophysa wulongensis	Triplophysa wudangensis	Triplophysa qingzhenensis	Triplophysa erythraea	Triplophysa fengshanensis	Triplophysa langpingensis	Triplophysa qini	Triplophysa macrocephala	Triplophysa qiubeiensis	Triplophysa longipectoralis
Triplophysa yaluwang
Triplophysa rongduensis	0.156577
Triplophysa panzhouensis	0.153142	0.084867
Triplophysa ziyunensis	0.102141	0.176635	0.180494
Triplophysa cehengensis	0.156951	0.102217	0.108808	0.165787
Triplophysa baishuijiangensis1	0.139587	0.173006	0.168236	0.138873	0.167014
Triplophysa baishuijiangensis2	0.139587	0.173006	0.168236	0.138873	0.167014	0
Triplophysa baishuijiangensis3	0.139587	0.173006	0.168236	0.138873	0.167014	0	0
Claea dabryi3	0.165239	0.192955	0.189617	0.154692	0.189919	0.174884	0.174884	0.174884
Claea dabryi1	0.156456	0.185015	0.18047	0.157899	0.189468	0.183139	0.183139	0.183139	0.062587
Claea dabryi2	0.161356	0.191401	0.189033	0.165162	0.202373	0.169423	0.169423	0.169423	0.0535316	0.073565
Homatula laxiclathra	0.231593	0.252357	0.237143	0.225628	0.239842	0.221454	0.221454	0.221454	0.240011	0.249047	0.247849
Homatula tigris	0.204504	0.234514	0.217358	0.209527	0.221386	0.218853	0.218853	0.218853	0.237405	0.241201	0.240121	0.0858105
Triplophysa stoliczkai	0.19491	0.226341	0.227106	0.212606	0.209735	0.211024	0.211024	0.211024	0.235349	0.236161	0.232639	0.247694	0.247389
Triplophysa robusta	0.192955	0.22779	0.220312	0.202232	0.218988	0.19468	0.19468	0.19468	0.202208	0.196917	0.203172	0.230001	0.231288	0.190003
Triplophysa pappenheimi	0.20853	0.239825	0.210953	0.207539	0.222174	0.207741	0.207741	0.207741	0.222138	0.21927	0.223101	0.231788	0.243432	0.163727	0.116089
Triplophysa orientalis	0.221123	0.238882	0.237703	0.226753	0.231037	0.238839	0.238839	0.238839	0.233188	0.233992	0.231833	0.252651	0.250012	0.159087	0.199002	0.187065
Triplophysa anlongensis	0.16726	0.0389139	0.0723607	0.176495	0.109734	0.17657	0.17657	0.17657	0.195338	0.187366	0.193777	0.246654	0.237219	0.227509	0.23165	0.23282	0.227918
Triplophysa yangi	0.173086	0.0774434	0.0855749	0.196273	0.119303	0.188816	0.188816	0.188816	0.198853	0.198405	0.204955	0.251806	0.244121	0.23951	0.228955	0.238262	0.234629	0.0836139
Triplophysa wenshanensis	0.156826	0.185398	0.185882	0.146531	0.200113	0.158174	0.158174	0.158174	0.192747	0.19098	0.193706	0.247152	0.217675	0.209677	0.224196	0.246646	0.234201	0.186511	0.190019
Triplophysa guizhouensis	0.014483	0.158961	0.162688	0.105381	0.159344	0.14663	0.14663	0.14663	0.164028	0.157645	0.158961	0.228919	0.209991	0.19491	0.194221	0.207226	0.225113	0.169693	0.176776	0.162908
Triplophysa xuanweiensis	0.126629	0.170792	0.161471	0.121544	0.173243	0.10039	0.10039	0.10039	0.163321	0.16802	0.150622	0.226177	0.21153	0.204312	0.189181	0.198732	0.231739	0.171937	0.185966	0.135833	0.131449
Triplophysa xiangxiensis	0.0860656	0.162017	0.159475	0.0991428	0.165794	0.137631	0.137631	0.137631	0.16659	0.167395	0.171194	0.236161	0.20909	0.202627	0.202373	0.212997	0.225646	0.1643	0.178753	0.156026	0.0881798	0.128419
Triplophysa rosa	0.0968576	0.180203	0.181591	0.0154143	0.169291	0.137831	0.137831	0.137831	0.15576	0.158971	0.163844	0.236127	0.213509	0.209909	0.205932	0.21916	0.223934	0.18006	0.194837	0.151146	0.100066	0.13099	0.0958627
Triplophysa nasobarbatula	0.100454	0.176269	0.174884	0.107394	0.176419	0.138671	0.138671	0.138671	0.178452	0.179252	0.179398	0.235286	0.22522	0.216059	0.222539	0.216067	0.253541	0.181095	0.188329	0.176557	0.105877	0.126973	0.0913679	0.108403
Triplophysa longliensis	0.0246875	0.161356	0.144935	0.106466	0.159344	0.139587	0.139587	0.139587	0.157079	0.148436	0.155635	0.226259	0.209991	0.196165	0.199316	0.202045	0.218481	0.16726	0.164581	0.169066	0.0284504	0.132661	0.0788729	0.103295	0.102786
Triplophysa sanduensis	0.025586	0.166181	0.151961	0.106466	0.159344	0.139587	0.139587	0.139587	0.157079	0.148436	0.155635	0.226259	0.212757	0.199948	0.200598	0.203335	0.222449	0.172138	0.169423	0.171551	0.0274639	0.132661	0.0841085	0.103295	0.101701	0.00628614
Triplophysa nandanensis	0.107717	0.18817	0.184239	0.118024	0.186121	0.151108	0.151108	0.151108	0.180642	0.178012	0.164454	0.224619	0.208458	0.220298	0.226572	0.214746	0.234547	0.195646	0.212224	0.177186	0.113199	0.131331	0.111645	0.119046	0.0594134	0.118937	0.120056
Triplophysa tianeensis	0.107801	0.194699	0.183139	0.114801	0.192643	0.151243	0.151243	0.151243	0.173365	0.173225	0.160979	0.223456	0.20587	0.217517	0.217391	0.212287	0.23436	0.197099	0.208452	0.176086	0.11329	0.132661	0.0986273	0.118024	0.0554709	0.116804	0.117919	0.0209699
Triplophysa baotianensis	0.159253	0.0714608	0.0810168	0.169304	0.122627	0.171171	0.171171	0.171171	0.196728	0.185665	0.196571	0.254732	0.242819	0.241813	0.238143	0.229734	0.264151	0.0724829	0.0876467	0.178536	0.165599	0.165165	0.174076	0.174327	0.181643	0.165599	0.168159	0.194342	0.194516
Triplophysa zhenfengensis	0.161356	0.00810829	0.0817256	0.181591	0.100066	0.175481	0.175481	0.175481	0.192955	0.190003	0.191401	0.248208	0.227361	0.228979	0.225113	0.2412	0.236161	0.03412	0.0836805	0.190507	0.163763	0.168195	0.164438	0.185191	0.178753	0.166181	0.171053	0.190705	0.197269	0.0747147
Triplophysa nanpanjiangensis	0.167127	0.0692995	0.0928866	0.176356	0.12367	0.170914	0.170914	0.170914	0.198702	0.191954	0.202232	0.256541	0.247857	0.237308	0.236896	0.235349	0.25694	0.0723046	0.0876067	0.176005	0.170777	0.157522	0.173943	0.1824	0.184702	0.171999	0.175685	0.198049	0.19693	0.0442139	0.074412
Triplophysa huapingensis	0.164028	0.100141	0.109069	0.174453	0.0602719	0.168092	0.168092	0.168092	0.207741	0.193105	0.2035	0.23532	0.220915	0.226921	0.229498	0.215035	0.23085	0.108724	0.122737	0.189893	0.171336	0.172773	0.177969	0.180494	0.173796	0.170111	0.172565	0.18849	0.191197	0.115476	0.0990679	0.120414
Triplophysa wulongensis	0.164198	0.19521	0.191362	0.154505	0.194195	0.169174	0.169174	0.169174	0.00568255	0.0619042	0.0566187	0.240799	0.236143	0.244154	0.200601	0.224386	0.239162	0.200433	0.198437	0.195037	0.161656	0.16078	0.169466	0.159371	0.175643	0.156876	0.154366	0.175341	0.167749	0.194047	0.19521	0.198756	0.214527
Triplophysa wudangensis	0.0967878	0.18006	0.181445	0.0144641	0.167947	0.139803	0.139803	0.139803	0.158971	0.162197	0.163499	0.230304	0.20364	0.209778	0.202916	0.210795	0.226422	0.179919	0.195954	0.151984	0.102141	0.125986	0.0988516	0.014473	0.109261	0.103219	0.104147	0.118802	0.116679	0.170451	0.185042	0.179779	0.174175	0.159134
Triplophysa qingzhenensis	0.0935381	0.177728	0.175403	0.0172594	0.164454	0.14224	0.14224	0.14224	0.158124	0.158971	0.165042	0.222847	0.205278	0.207361	0.202081	0.212581	0.221295	0.18006	0.189767	0.147596	0.0988516	0.129787	0.0947989	0.014483	0.105152	0.0999211	0.0999211	0.113545	0.110348	0.174327	0.182691	0.179919	0.171862	0.156874	0.0162913
Triplophysa erythraea	0.114213	0.167531	0.15376	0.125173	0.17533	0.147166	0.147166	0.147166	0.178304	0.181591	0.164581	0.238163	0.230568	0.213915	0.20853	0.189468	0.226627	0.167395	0.185961	0.163343	0.117535	0.134734	0.12682	0.130732	0.137023	0.118648	0.123122	0.139803	0.130732	0.160647	0.16997	0.162429	0.174242	0.181877	0.127037	0.12733
Triplophysa fengshanensis	0.108894	0.195982	0.184392	0.114801	0.192643	0.152437	0.152437	0.152437	0.174595	0.174453	0.162177	0.226098	0.20724	0.220139	0.218719	0.213603	0.23436	0.198388	0.209768	0.177341	0.114395	0.132661	0.0997072	0.118024	0.0564659	0.117919	0.119036	0.0209699	0.00179051	0.194516	0.19856	0.198217	0.191197	0.167749	0.116679	0.110348	0.131871
Triplophysa langpingensis	0.170641	0.157892	0.167395	0.161231	0.158276	0.172565	0.172565	0.172565	0.179371	0.195189	0.195338	0.242216	0.238117	0.233772	0.229315	0.25582	0.244952	0.162558	0.165659	0.170239	0.176495	0.162323	0.168611	0.167087	0.178304	0.172814	0.175265	0.191815	0.191977	0.161651	0.157892	0.155985	0.16659	0.180397	0.166971	0.166123	0.183792	0.191977
Triplophysa qini	0.0555354	0.168696	0.164697	0.105219	0.160739	0.134949	0.134949	0.134949	0.155695	0.152823	0.15808	0.249968	0.22219	0.200205	0.195485	0.212042	0.232707	0.171132	0.18128	0.161438	0.0534433	0.127944	0.0640476	0.102853	0.102303	0.0565847	0.0576362	0.119361	0.112423	0.179004	0.171283	0.182928	0.177338	0.151822	0.104974	0.0994473	0.119157	0.112423	0.18445
Triplophysa macrocephala	0.100454	0.18	0.174884	0.10957	0.176419	0.143354	0.143354	0.143354	0.177211	0.178012	0.175685	0.236635	0.226642	0.217363	0.222539	0.216067	0.254954	0.181095	0.185804	0.181614	0.105877	0.128178	0.0913679	0.110581	0.00720084	0.102786	0.101701	0.0574154	0.0534867	0.182967	0.182503	0.184702	0.173796	0.175643	0.111438	0.107317	0.134713	0.0544778	0.185804	0.101159
Triplophysa qiubeiensis	0.144337	0.161356	0.166316	0.160157	0.16659	0.147292	0.147292	0.147292	0.179398	0.191496	0.191655	0.241368	0.231463	0.202486	0.195798	0.219457	0.224852	0.168475	0.168208	0.126032	0.145505	0.13607	0.161647	0.161229	0.165153	0.15376	0.156144	0.171922	0.169609	0.161782	0.163763	0.165659	0.170111	0.181721	0.164454	0.158836	0.159877	0.170839	0.166048	0.153843	0.16883
Triplophysa longipectoralis	0.106969	0.182503	0.182347	0.113951	0.188982	0.145713	0.145713	0.145713	0.185961	0.181739	0.184392	0.236635	0.222387	0.226586	0.226572	0.217391	0.264954	0.189923	0.19856	0.180345	0.112463	0.13181	0.0935047	0.114967	0.0126704	0.109343	0.110444	0.0554254	0.0534867	0.192338	0.187547	0.192307	0.182503	0.183517	0.115819	0.111674	0.139343	0.0544778	0.188329	0.106906	0.0145069	0.172534

## Sheet: Caption
Table. Estimates of Evolutionary Divergence between Sequences
The number of base substitutions per site from between sequences are shown. Analyses were conducted using the Kimura 2-parameter model [1]. This analysis involved 43 nucleotide sequences. All ambiguous positions were removed for each sequence pair (pairwise deletion option). There were a total of 1119 positions in the final dataset. Evolutionary analyses were conducted in MEGA11 [2]
1. Kimura M. (1980). A simple method for estimating evolutionary rate of base substitutions through comparative studies of nucleotide sequences. Journal of Molecular Evolution 16:111-120.
2. Tamura K., Stecher G., and Kumar S. (2021). MEGA 11: Molecular Evolutionary Genetics Analysis Version 11. Molecular Biology and Evolution https://doi.org/10.1093/molbev/msab120.
Disclaimer: Although utmost care has been taken to ensure the correctness of the caption, the caption text is provided "as is" without any warranty of any kind. Authors advise the user to carefully check the caption prior to its use for any purpose and report any errors or problems to the authors immediately (www.megasoftware.net). In no event shall the authors and their employers be liable for a…
