# Supplementary material for: ﻿A new typical cavefish of the genus Triplophysa (Teleostei, Cypriniformes, Nemacheilidae) from the Jinsha River, Yunnan, China
Source: Zookeys. 2025 Sep 23;1253:73–92. doi: 10.3897/zookeys.1253.153155 (PMC12485481; doi:10.3897/zookeys.1253.153155)
Supplement: Supplementary material 4 — original measurement data of Triplophysa baishuijiangensis sp. nov. [file zookeys-1253-073_article-153155__-s004.xlsx]

## Sheet: Sheet1
Specimens Characters (mm)	2025000165 (Holotype)	2025000166	2025000167	2025000168	2025000169	2025000170	2025000171	2025000172	2025000173	2025000174	2025000175
Standard length	61.54	55.55	46.2	39.94	31.73	64.74	54.71	50.75	51.8	41.13	45.81
Total length	75.64	70.8	58.32	48.58	41.08	80.5	68.4	62.77	63.9	51.06	58.44
Body depth	8.91	7.88	7.02	4.77	4.12	7.07	7.4	6.5	6.9	3.88	7.28
Body width	7.22	6.21	5.28	3.17	2.77	5.53	5.72	5.26	4.25	2.92	5.77
Head length	15.21	14.72	11.44	10.16	7.86	16.07	14.21	12.92	13.03	10.12	12.35
Head depth at nape	7.62	6.89	5.76	4.62	3.64	6.65	6.6	5.49	5.34	4.42	5.75
Snout length	7.56	6.36	5.72	4.74	3.49	8.5	6.59	6.26	6.38	4.36	5.81
Eye diameter	0.93	0.71	0.7	0.61	0.47	0.7	0.63	0.46	0.46	0.41	0.36
Interorbital width	5.37	4.68	4.42	2.56	2.02	4.42	4.3	3.7	3.34	2.66	4.26
Length of caudal peduncle	10.72	9.86	8.04	6.06	5.58	10	8.25	8.13	9.68	6.9	8.1
Caudal peduncle depth	4.68	4.26	3.82	2.23	2.16	4.21	4.09	3.45	3.39	2.38	3.59
Caudal fin Length	13.47	12.98	10.5	8.27	8.32	14.69	12.31	11.8	10.76	9.26	10.24
Predorsal length	34.29	30.3	25.48	21.44	17.7	35.91	30.77	28	27.24	21.32	26.22
Prepectoral length	15.38	15.85	11.55	11.07	8.37	16.51	14.82	13.92	14.03	9.28	12.95
Prepelvic length	34.69	31.27	26.43	21.81	17.52	37.13	31.27	28.92	29.88	21.79	27.15
Preanal length	47.23	43.46	36.39	30.63	24.86	49.87	40.88	38.55	37.99	31.43	36.22
Dorsal fin base length	7.57	7.01	5.26	4.19	3.87	8.14	7.1	6.5	7.27	4.73	5.67
Dorsal fin length	13.17	12.49	9.05	7.76	7.25	13.32	11.2	10.53	10.74	8.46	9.01
Pectoral fin base length	3.61	2.53	1.78	1.5	1.27	3.23	2.66	2.39	2.67	1.42	1.76
Pectoral fin length	13.61	12.05	10.99	9	6.89	13.74	11.48	10.89	10.48	9.04	10.41
Pelvic fin base length	2.93	1.89	1.52	1.2	1.19	2.05	1.9	1.64	1.9	1.23	1.86
Pelvic fin length	9.85	9.43	7.66	5.83	4.92	9.14	9	7.85	7.39	6.1	7.29
Anal fin base length	4.52	4.29	3.75		3.12	5.72	5.11	4.32	4.4	3.13	3.77
Anal fin length	10.31	9.23	7.41	5.61	6.03	11.01	8.93	8.65	8.74	/	8.21
Distance between posterior nares	4.45	3.71	3.4	2.36	1.9	3.55	3.2	2.72	2.71	2.12	3.41
Preanterior nostril length	4.88	4.51	2.57	2.87	1.72	5.14	3.73	3.69	3.39	2.71	3.32
Upper jaw length	3.37	3.25	2.87	1.83	1.46	3.7	3.15	2.8	3.07	2.36	2.89
Lower jaw length	3.07	2.29	1.76	1.6	1.38	2.96	2.83	2.57	2.35	1.67	2.14
Mouth slit wide	4.05	3.61	3.42	2.57	1.9	4.36	3.84	3.44	3.06	2.64	3.77
Outer rostral barbel length	5.53	5.45	4.81	3.54	2.37	6.86	5.01	3.56	4.07	3.31	4.07
Internal rostral barbel length	3.54	3.27	2.86	2.5	1.64	3.9	3.05	2.62	2.59	2.08	2.37
Maxillary barbel length	5.31	4.94	3.43	2.94	1.99	5.63	4.58	3.94	3.45	2.3	3.71
Δ (upper - lower caudal fin lobe length)	1.68	1.2	1.39	1.29	/	0.88	1.23	1.16	0.53	/	0.89
pectoral–pelvic distance	19.23	15.06	15.18	15.23	12.01	7.58	21.54	17.68	15.71	16.31	14.42
pelvic–anal distance	13.45	11.11	7.79	9.06	6.02	4.83	11.61	9.86	9.58	8.32	8.34
vent–anal fin origin distance	2.64	2.71	2.44	3.1	1.86	1.16	2.75	3.31	2.15	1.68	1.61
